# Supplementary material for: Helicobacter pylori Stress-Response: Definition of the HrcA Regulon
Source: Microorganisms. 2019 Oct 11;7(10):436. doi: 10.3390/microorganisms7100436 (PMC6843607; doi:10.3390/microorganisms7100436)
Supplement: Supplementary file 1 [file microorganisms-07-00436-s001.zip]

Archive with 2 entries (2 files):
- Supplementary Table S1.docx
- Supplementary Table S2.xlsx
