# Supplementary material for: Helicobacter pylori Stress-Response: Definition of the HrcA Regulon
Source: Microorganisms. 2019 Oct 11;7(10):436. doi: 10.3390/microorganisms7100436 (PMC6843607; doi:10.3390/microorganisms7100436)
Supplement: Supplementary file 1 [file microorganisms-07-00436-s001.zip › Supplementary Table S2.xlsx]

## Sheet: Sheet1
Down-regulated genes
GeneNames	log2FC	padj	HS	DHspR	Class	Common names	description	Cog_class
HPG27_RS00240	-2.35798	1.69048e-199	up	down	protein_coding	tnpB	transposase	Mobilome: prophages, transposons
HPG27_RS00595	-2.17979	7.73931e-64			protein_coding	HPG27_RS00595	motility accessory factor	Unknown
HPG27_RS00600	-2.07723	1.39108e-141			protein_coding	flaB	flagellin B	Cell motility
HPG27_RS01480	-2.06464	3.01177e-72			protein_coding	flgL	flagellar hook-associated protein FlgL	Cell motility
HPG27_RS01595	-1.20853	6.28386e-58			protein_coding	babA,omp28	membrane protein	Unknown
HPG27_RS01870	-1.94032	9.91289e-25			protein_coding	HPG27_RS01870	hypothetical protein	Unknown
HPG27_RS01990	-1.12021	1.93625e-46			protein_coding	lpxC,envA	UDP-3-O-[3-hydroxymyristoyl] N-acetylglucosamine deacetylase	Cell wall/membrane/envelope biogenesis
HPG27_RS02255	-2.0262	1.45178e-133	up		protein_coding	horE,omp11	membrane protein	Unknown
HPG27_RS02575	-2.38997	1.21277e-224	up	down	pseudogene	HPG27_RS02575	transposase	Unknown
HPG27_RS02740	-3.12712	1.04124e-128	up		protein_coding	ykgB	membrane protein	Unknown
HPG27_RS02925	-1.51253	1.3741e-96	up		protein_coding	flaA	flagellin A	Cell motility
HPG27_RS03550	-2.4169	1.06377e-229	up	down	protein_coding	tnpB	transposase	Mobilome: prophages, transposons
HPG27_RS03660	-1.22267	2.27671e-40	up		pseudogene	fliD	flagellar filament capping protein FliD	Unknown
HPG27_RS03665	-1.11354	6.87369e-10			protein_coding	fliS	flagellar protein FliS	Cell motility;Intracellular trafficking, secretion, and vesicular transport
HPG27_RS03670	-1.17564	1.03325e-06			protein_coding	fliT	hypothetical protein	Unknown
HPG27_RS04250	-1.06989	9.69187e-22			protein_coding	hypA	hydrogenase/urease nickel incorporation protein HypA	Not_defined
HPG27_RS04255	-2.05057	3.09957e-104			protein_coding	flgE	flagellar hook protein FlgE	Cell motility
HPG27_RS04430	-1.91483	6.76386e-40			protein_coding	fliK	flagellar hook-length control protein FliK	Unknown
HPG27_RS04645	-2.39763	4.43139e-206	up	down	protein_coding	tnpB	transposase	Mobilome: prophages, transposons
HPG27_RS04725	-4.49083	5.02089e-231		down	protein_coding	HPG27_RS04725	ATPase	Replication, recombination and repair
HPG27_RS04730	-3.20364	1.14384e-20			protein_coding	HPG27_RS04730	hypothetical protein	Unknown
HPG27_RS04735	-2.62078	6.01546e-253	up	down	protein_coding	tnpB	transposase	Mobilome: prophages, transposons
HPG27_RS04920	-1.2268	7.6099e-05			protein_coding	HPG27_RS04920	hypothetical protein	Unknown
HPG27_RS05380	-1.11889	6.32775e-12			protein_coding	pseC	UDP-4-amino-4,6-dideoxy-N-acetyl-beta-L-altrosamine transaminase	Cell wall/membrane/envelope biogenesis
HPG27_RS05560	-2.1054	7.11638e-93			protein_coding	flgK	flagellar hook-associated protein FlgK	Cell motility
HPG27_RS05565	-2.05998	4.16322e-25			protein_coding	HPG27_RS05565	hypothetical protein	Unknown
HPG27_RS05740	-1.06312	3.83143e-21			protein_coding	fliw	flagellar assembly protein FliW	Cell motility
HPG27_RS06175	-1.83717	2.58774e-27			protein_coding	HPG27_RS06175	hypothetical protein	Unknown
HPG27_RS07055	-1.13808	3.3382e-45			protein_coding	HPG27_RS07055	hypothetical protein	Unknown
HPG27_RS07080	-1.51923	1.58773e-66			protein_coding	HPG27_RS07080	nickel transporter	Unknown
HPG27_RS08050	-2.02446	3.60399e-156			protein_coding	HPG27_RS08050	exonuclease VII large subunit	Unknown
HPG27_RS08160	-2.04441	1.29303e-14	up		protein_coding	HPG27_RS08160	hypothetical protein	Unknown
HPG27_RS08320	-1.21972	3.71242e-05			protein_coding	HPG27_RS08320	hypothetical protein	Unknown
Upregulated genes
GeneNames	log2FC	padj	HS	DHspR	Class	Common names	description	Cog_class
HPG27_RS00070	1.14557	2.9733e-58	up	up	protein_coding	groEL,hspB,hsp60,mopA	molecular chaperone GroEL	Posttranslational modification, protein turnover, chaperones
HPG27_RS00075	1.11673	5.3831e-56	up	up	protein_coding	groES,hspA,hsp10,mopB	co-chaperone GroES	Posttranslational modification, protein turnover, chaperones
HPG27_RS00625	1.0298	1.19192e-14		up	protein_coding	HPG27_RS00625	hypothetical protein	Unknown
HPG27_RS01045	1.04304	6.1e-08			protein_coding	HPG27_RS01045	LPS biosynthesis protein	Cell wall/membrane/envelope biogenesis
HPG27_RS01500	1.00408	1.37774e-18			protein_coding	dppB	peptide ABC transporter permease	Inorganic ion transport and metabolism;Amino acid transport and metabolism
HPG27_RS01505	1.16889	3.46788e-19		up	protein_coding	dppC	peptide ABC transporter	Amino acid transport and metabolism;Inorganic ion transport and metabolism
HPG27_RS01510	1.14409	7.7415e-22			protein_coding	dppD	ABC transporter ATP-binding protein	Inorganic ion transport and metabolism;Amino acid transport and metabolism
HPG27_RS01515	1.06059	1.95266e-19			protein_coding	dppF	ABC transporter ATP-binding protein	Posttranslational modification, protein turnover, chaperones
HPG27_RS03015	2.04354	6.92898e-34			protein_coding	HPG27_RS03015	LPS biosynthesis protein	Cell wall/membrane/envelope biogenesis
HPG27_RS03495	1.16727	9.47951e-58	up		protein_coding	hopO,omp16	hypothetical protein	Unknown
HPG27_RS03705	1.01258	1.24517e-19			protein_coding	HPG27_RS03705	5-formyltetrahydrofolate cyclo-ligase	Coenzyme transport and metabolism
HPG27_RS03940	1.15671	8.13333e-18		up	pseudogene	fecA2,fecA,fecA_2	ligand-gated channel	Unknown
HPG27_RS05840	1.0235	5.8143e-15			protein_coding	gluP	glucose/galactose MFS transporter	Carbohydrate transport and metabolism
HPG27_RS06930	1.55007	6.11223e-17			protein_coding	HPG27_RS06930	hypothetical protein	Replication, recombination and repair
HPG27_RS06935	1.91172	8.60642e-40			protein_coding	HPG27_RS06935	restriction endonuclease	Unknown
HPG27_RS08000	1.65087	3.25573e-53		up	protein_coding	HPG27_RS08000	hypothetical protein	Coenzyme transport and metabolism

## Sheet: Sheet2
cncr1	HS
HPG27_RS00020	Dhspr
HPG27_RS00070	All up
HPG27_RS00075	All up
HPG27_RS00140
HPG27_RS00240	DhrcA HhspR, opposite HS
HPG27_RS00305	HS
HPG27_RS00350	HS
HPG27_RS00380	HS
HPG27_RS00410	HS
HPG27_RS00535	HS
HPG27_RS00565	HS and Dhspr
HPG27_RS00570	HS and Dhspr
HPG27_RS00575	HS and Dhspr
HPG27_RS00580	HS and Dhspr
HPG27_RS00595	DhrcA
HPG27_RS00600	DhrcA
HPG27_RS00625	Dhspr,DhrcA
HPG27_RS00655	Dhspr
HPG27_RS00680	HS
HPG27_RS00760	HS
HPG27_RS00935	HS
HPG27_RS01005	HS
HPG27_RS01040	Dhspr
HPG27_RS01045	DhrcA
HPG27_RS01105	Dhspr
HPG27_RS01110	Dhspr
HPG27_RS01115	Dhspr
HPG27_RS01120	Dhspr
HPG27_RS01125	HS
HPG27_RS01150	HS,opposite Dhspr
HPG27_RS01220	HS,opposite Dhspr
HPG27_RS01315	HS
HPG27_RS01325	HS
HPG27_RS01470	Dhspr
HPG27_RS01480	DhrcA
HPG27_RS01500	DhrcA
HPG27_RS01505	Dhspr,DhrcA
HPG27_RS01510	DhrcA
HPG27_RS01515	DhrcA
HPG27_RS01560	HS
HPG27_RS01575	HS
HPG27_RS01595	DhrcA
HPG27_RS01785	HS
HPG27_RS01870	DhrcA
HPG27_RS01875	Dhspr
HPG27_RS01925	HS
HPG27_RS01990	DhrcA
HPG27_RS02120	HS,opposite Dhspr
HPG27_RS02125	HS,opposite Dhspr
HPG27_RS02130	HS and Dhspr
HPG27_RS02155	HS
HPG27_RS02170	HS
HPG27_RS02215	Dhspr
HPG27_RS02255	HS,opposite Dhrca
HPG27_RS02345	HS and Dhspr
HPG27_RS02500	HS
HPG27_RS02575	DhrcA HhspR, opposite HS
HPG27_RS02655	HS
HPG27_RS02665	HS
HPG27_RS02740	HS,opposite Dhrca
HPG27_RS02805	HS
HPG27_RS02880	HS
HPG27_RS02925	HS,opposite Dhrca
HPG27_RS02985	Dhspr
HPG27_RS03015	DhrcA
HPG27_RS03065	HS
HPG27_RS03070	HS
HPG27_RS03075	HS
HPG27_RS03120	HS
HPG27_RS03125	HS
HPG27_RS03130	HS
HPG27_RS03155	HS
HPG27_RS03160	HS
HPG27_RS03170	HS
HPG27_RS03180	HS
HPG27_RS03185	HS,opposite Dhspr
HPG27_RS03230	HS
HPG27_RS03265	Dhspr
HPG27_RS03285	HS
HPG27_RS03330	HS
HPG27_RS03385	HS
HPG27_RS03390	HS
HPG27_RS03400	HS
HPG27_RS03405	HS
HPG27_RS03410	HS
HPG27_RS03415	HS
HPG27_RS03425	Dhspr
HPG27_RS03430	Dhspr
HPG27_RS03435	Dhspr
HPG27_RS03460	HS
HPG27_RS03465	HS
HPG27_RS03495	HS and DhrcA
HPG27_RS03505	HS
HPG27_RS03550	DhrcA HhspR, opposite HS
HPG27_RS03575	HS
HPG27_RS03585	Dhspr
HPG27_RS03655	HS and Dhspr
HPG27_RS03660	HS,opposite Dhrca
HPG27_RS03665	DhrcA
HPG27_RS03670	DhrcA
HPG27_RS03705	DhrcA
HPG27_RS03800	HS
HPG27_RS03885	HS
HPG27_RS03930	HS
HPG27_RS03940	Dhspr,DhrcA
HPG27_RS04060	HS
HPG27_RS04115	HS
HPG27_RS04170	HS
HPG27_RS04185	Dhspr
HPG27_RS04250	DhrcA
HPG27_RS04255	DhrcA
HPG27_RS04285	HS
HPG27_RS04420	HS
HPG27_RS04430	DhrcA
HPG27_RS04495	HS
HPG27_RS04585	HS and Dhspr
HPG27_RS04590	HS and Dhspr
HPG27_RS04635	HS
HPG27_RS04645	DhrcA HhspR, opposite HS
HPG27_RS04685	HS
HPG27_RS04725	Dhspr,DhrcA
HPG27_RS04730	DhrcA
HPG27_RS04735	DhrcA HhspR, opposite HS
HPG27_RS04815	HS
HPG27_RS04855	Dhspr
HPG27_RS04920	DhrcA
HPG27_RS05040	HS
HPG27_RS05080	Dhspr
HPG27_RS05095	HS
HPG27_RS05260	HS
HPG27_RS05325	HS
HPG27_RS05345	HS
HPG27_RS05370	HS
HPG27_RS05380	DhrcA
HPG27_RS05560	DhrcA
HPG27_RS05565	DhrcA
HPG27_RS05575	HS
HPG27_RS05580	HS
HPG27_RS05610	HS
HPG27_RS05715	HS
HPG27_RS05740	DhrcA
HPG27_RS05770	HS
HPG27_RS05810	HS
HPG27_RS05830	Dhspr
HPG27_RS05840	DhrcA
HPG27_RS05850	Dhspr
HPG27_RS06095	HS
HPG27_RS06160	HS
HPG27_RS06175	DhrcA
HPG27_RS06395	HS
HPG27_RS06480	HS and Dhspr
HPG27_RS06650	HS,opposite Dhspr
HPG27_RS06655	HS
HPG27_RS06735	Dhspr
HPG27_RS06740	Dhspr
HPG27_RS06745	Dhspr
HPG27_RS06750	HS
HPG27_RS06820	Dhspr
HPG27_RS06860	Dhspr
HPG27_RS06930	DhrcA
HPG27_RS06935	DhrcA
HPG27_RS06975	HS
HPG27_RS07015	HS
HPG27_RS07055	DhrcA
HPG27_RS07080	DhrcA
HPG27_RS07105	Dhspr
HPG27_RS07135	HS
HPG27_RS07180	HS
HPG27_RS07190	HS
HPG27_RS07195	HS
HPG27_RS07200	HS
HPG27_RS07230	HS
HPG27_RS07245	HS
HPG27_RS07325	HS
HPG27_RS07455	HS
HPG27_RS07595	Dhspr
HPG27_RS07635	HS
HPG27_RS07645	Dhspr
HPG27_RS07670	HS
HPG27_RS07790	HS
HPG27_RS07795	HS
HPG27_RS07830	Dhspr
HPG27_RS07835	Dhspr
HPG27_RS07915	Dhspr
HPG27_RS07920	Dhspr
HPG27_RS07930	HS
HPG27_RS07935	HS
HPG27_RS07940	HS
HPG27_RS07950	HS and Dhspr
HPG27_RS07965	Dhspr
HPG27_RS07970	HS
HPG27_RS07980	HS
HPG27_RS07985	HS
HPG27_RS07990	HS
HPG27_RS08000	Dhspr,DhrcA
HPG27_RS08015	HS
HPG27_RS08020	HS
HPG27_RS08025	HS
HPG27_RS08050	DhrcA
HPG27_RS08060	HS and Dhspr
HPG27_RS08160	HS,opposite Dhrca
HPG27_RS08265	Dhspr
HPG27_RS08320	DhrcA
HPG27_RS08345	HS
